# Supplementary material for: Yeast-based assay identifies novel Shh/Gli target genes in vertebrate development
Source: BMC Genomics. 2012 Jan 3;13:2. doi: 10.1186/1471-2164-13-2 (PMC3285088; doi:10.1186/1471-2164-13-2)
Supplement: Additional file 1 — Table listing all binding sites found in Shh/Gli yeast assay through our screening strategy. Total mouse GBS positive sequences mapped to specific genes based on shortest distance to the transcriptional start sites. [file 1471-2164-13-2-S1.XLS]

## Sheet: mGli2-Mouse Lib 1
Table 1. Full list of binding sites found in Shh/Gli yeast assay.
///SEQUENCES OBTAINED AND MAPPED USING MOUSE GLI2 TRANSCRIPTION FACTOR AND MOUSE GENOMIC LIBRARY
SEQUENCE	IDENTITY	CHROMOSOME	STRAND	RANGE	ASSOCIATED GENE	GENE RANGE	STRAND	OBSV
TTGATTGGTGTTTAGGTGATTGCTGCTAAGGATTGAACCCAGGGTGCCATGAACCCTAGACAAGCACTCTGCCACTGGGCACAACCCTAGTCCTCTGTTACCAGGAAAATCGGGGTTTTCCTTTTGGTTCTTTTATTAACAAAATAATTCCTCGAGATACTGCAGTAATTCATAAAGTATAATCTCCATGAGACTTCCAGGACAAATATTTTCTCTTAAAGCGC	100.0%	17	-	51532330..51532478	Tbc1d5	51318660..50872453	-
TTGTTTCCATCTGATTGGCTGTTCTGGTCATATACTCTATCATCATTTGTCTCTGAGTGTCAGACAGGCTTTAGAGTTAGCAAGTGTGGAAACTACTTTGCACATTCCTTGGCCACTGTGGACTGCAAGTCAGTGTATACTGA	100.0%	1	+	98333717..98333859	Slco4c1	chr1:98,715,361-98,768,748	-
GTTTATATAACTGTTGGATTCGAGTTTCCACTGTGTGTGACTCATTCACATAGAAACTTATTCATCATTCAGGAAAAGAAAGGCACCACCTTTCTCAGTGGTCAGCAAATCAGCTTGTGGATTCTGTAAGGCAGCTTGGGCAAGGGAAGTTAATTTTATGTCCTGTGTTGTTGTTCGTGATGAACATTTCTCCAAAGAAGTAGCTAAGTTACTCATCCAGCAGAGGCTGATCAGCCTTTGTTATTCATCTTCTTCAAGCACATAGATGGAGTAGCCATGGTAGCCATAAATGCTAATGTTTTCCTTTAACAAGAGCAG	100.0%	13	+	32661633..32661799	Gmds	chr13:32,191,096-32,430,413	-
TCAGGATTTAGGGATAGGGGATTTCCTTAAGAACATGTCGTTGTACATTTATCCTGCTCCCATTGGTTGGGCTATTCAGTTGTGGTAGGGGACTTGCCTTCTCTAATATTCATGTTCTAATTGCTCTGCACAGTGTCTGGCCAAGACTCTAGTCTGACCCACAGCCAAACATTAGGTGGAGAGAGCTTCAGTTGAAAAGCGTCAT	100.0%	X	+	162080096..162080217	Glra2	chrX:161,566,949-161,764,913	-
TTTCTTTGGAGACTAACACTGGGGGTACAGGTGGTTTAAATACCCATATTTATCACTGCCAAAACTTAGCATTGACCAATAAAAGTGGAAGCTTCTGAATCAATAAGCAGTCAACCCCCATTTCCTCTCTCCCTCAAACCCTGATAAACACCAACCCACTTTCTATCTCTGTGCTGCCTATTCTGCATATCTCATCCAAACAGTCAACCAGCAATCCAGGTCTTTGAGTCTGGCTTCTCCCTTTTTTGTCCTCAAGGTTCATGCTGAAGTACACATTACTATTTCATTCTTTTATATGGCTGAGCAGCATTCTGTTGAA	99.7%	12	-	60535722 ..60536040
CACGTCTTATCCATACAAAGGTTATTATTTATCCATGAAAAGGACTGGAATGCTGATAACTATACTTCCTGGTTAGCTTTCACTGTCAGCTGGGCAGCCTGGTTGTTTGAGAGGAGAGCCTAGACTGAGGGATGACCTAGATCACATTGGCCTGCAGTCCTGTCTGTGAGGGGATTATCTTGATAACTATTGGATGCAGGAGGGAGGGCAGAGCGCATTGTGGGAAGTAGTGCTATCCCTAGGAAGATGGTTCTGGGTCATGTAAG	100.0%	16	-	33780789..33781054	Heg1	chr16:33,684,552-33,768,281	+
CAGCTTATCTGTTTATATATAAATCTGCCCAGGGTTAAGCCAGGGAGTGCCTTAGGATACAACTACACCCTACTGTGTTTCTCCATCTACCTCTGTCTCCCTTTGCTGTGGCCTGAGCTCTCTCTGCCTGCTCCTTCCTAGCAATGGCTGCCCACCACTCCCTGCAGACTCCCATGGCTGATTCCAGCATGATCTACTTAAGGAAGGCAGGCAGGAATGTGTGGGACACTAGAGTTGGTGGGAGGCAGCGC	100.0%	11	+	3960827..3961077	Sec14l3	chr11:3,964,844-3,976,617	+
TTGGGAGAGCTTGATTGCAGAGGCAAAGAGACCCTGAGCCAGAACTGGTGCTGCTTATATAGGCCTAGGAGAGGCGTGTCTCACACCCGGATTGGTTATGCACTAAGCCTTATTTGCATGTTCCTCATCTGATTGGCTACTCTCTCTGTACCTCACAGAGCCTCATTATCATACCTTATTTGCATGTCTCACATCTGATTGGTTATACTCTCAAAGCCTTATTATCATGCCTGGGCCAGGCAGTGTCTTTGCAAAAAACTTTATTGCATATGTACACATTGGTTG	100.0%	9	-	114593232..114593516	Dync1li1	chr9:114,597,949-114,615,789	+
CACGTCTTATCCATACAAAGGTTATTATTTATCCATGAAAAGGACTGGAATGCTGATAACTATACTTCCTGGTTAGCTTTCACTGTCAGCTGGGCAGCCTGGTTGTTTGAGAGGAGAGCCTAGACTGAGGGATGACCTAGATCACATTGGCCTGCAGTCCTGTCTGTGAGGGGATTATCTTGATAACTATTGGATGCAGGAGGGAGGGCA	100.0%	16	-	33780845..33781054	Heg1-Muc13	chr16:33,794,123-33,820,013	+
TTGACTGTTCCTCATTGGTGTGTTTTCTCTCCCCACCCCAACCCCCTCAACCCAGCATTGACATGAAGCTGAAGGAGAAGCCGTAGCTGGTCTGCTGGAGGAGGACTCCCTTTCTGCTTGGTGATTTTGCTGGGACGCACCTACCTGGAAGCAACAGGGATGGTGACATCTCCACTTTGCACCACCTGGTGCCATTGGAAACTTCCAAGGAAAAGAGAATTCCTCGAGATACTGCAGTAATTCATAAAGTATAATCTCCATGAGACTTCC	97.8%	19	+	17295219..17295439	A230083H22Rik (first intron)	chr19:17,030,608-17,296,895)	+
CTGATTGGCCAGCAATCTCCAAGGATCCTTTTGTTTCTTTCTTCCCAGTGCTAGGATTACATGCAGTTTATCCATGACTTATCTCCCTAGTGACCTCATGGCTCTCTTTAGAGTGCAGAGCTGCTTGTGATCTTCCTGTTCTCAGTTTTTGTTGGCTCAATGTCTTATTATACATTTTAAAATTTTCTTTTAAAAGGTAAAGGGACACGCCTTCATATCTGCTGCCATTCTGATGGGAAGACCCTAGCCAAGTGACAGGGACAGATCAGAAAGGGAATGGAGTCTAAGCTCCCGCATCTCCCCCATCCA	100.0%	X	-	155626412..155626596	Rps6ka3	chrX:155,648,239-155,801,417	+
TTGCCTCTAACCTTATTGGACACAGAGCTGGCTGCTCTGTCTTCATCATGGGGCAGCCTAAAGTGATGGTGCCTTAATGCTTTCTGGATTCAGGGGCAGCCACCATTAGTTTCTGGGGCAGTAGTAGAATCCTCACATCAGTTCTTTCTATTGTGCAAAGATGAAACCAATTCCTCGAGATACTGCAGTAATTCATAAAGTATAATCTCCATGAGACTTCCAGGACAAATA	96.1%	18	+	15947515..15947694	Chst9	chr18:15,610,684-15,876,633	-
TTATTTCACCAATCAGGATTTAGGGATAGGGGATTTCCTTAAGAACATGTCGTTGTACATTTATCCTGCTCCCATTGGTTGGGCTATTCAGTTGTGGTAGGGGACTTGCCTTCTCTAATATTCATGTTCTAATTGCTCTGCACAGTGTCTGGCCAAGACTCTAGTCTGACCCACAGCCAAACATTAGGTGGAGAGAGCTTCAGTTGAAAAGCGTCATGGGATCACTTCTCTTGAA	100.0%	X	+	162080084..162080217	Glra2-Gemin8	Gemin8: chrX:162,608,412-162,628,444	+
CACCATTTATTCCCATATTTATCCTAGCCATAATGAGATGAGTCACCGTTTGGATGGCTATAGGTGTCTGGGACATTTTCTGCCAGAACTCAGCTGTCTAGTGCCTGCTGGCTGCCTACAGGACTGTGTTTGGAAATAGCATTTCCAAACTCCGACAGCTGACTAGGGGCTGTGGGGCTCCCACTTGCACAGGGCCATGGAAATTCCTCGAGATACTGCAGTAATTCATAAAGTATAATCTCCATGA	100.0%	6	-	100682798..100683002	Primer intron Glt8d4	chr6:100,654,728-100,755,075	+
GAATTCTGAGGTGTCTGATTGGTTGTTCTTCCTATGAGGTCGTGAACCCATTCGGCTCCTTCAGTCCTTTCTCTAACTCCTCCATGGGGATCCTGCACTCAGTCCAATGGTTGGCTGCAAGCATGAGCCTCTATATTTGTCAGGTTCTGGCAGAGCTTCTCAGGAGACAGCTATATCAGGCTCCTATCAGCAAGCACTTCTTGGCATCCACAACAGTGTCTGGGTTTGGTGACTGTAGATGGGATGGATCCCCAGTTGGGGAATTCCTCGAGATACTGCAGTAATTCATAAAGTATAATCTCCATGAGACTTCCAGGACAAATATTTTC	100.0%	6	+	96149030..96149295	Primer intron C630007B19Rik	chr6:96,063,148-96,607,191	+
TTATTTCACCAATCAGGATTTAGGGATAGGGGATTTCCTTAAGAACATGTCGTTGTACATTTATCCTGCTCCCATTGGTTGGGCTATTCAGTTGTGGTAGGGGACTTGCCTTCTCTAATATTCATGTTCTAATTGCTCTGCACAGTGTCTGGCCAAGACTCTAGTCTGACCCACAGCCA	100.0%	X	+	162080084..162080217	Glra2-Gemin8	Gemin8: chrX:162,608,412-162,628,444	+
TTGTTTCCATCTGATTGGCTGTTCTGGTCATATACTCTATCATCATTTGTCTCTGAGTGTCAGACAGGCTTTAGAGTTAGCAAGTGTGGAAACTACTTTGCACATTCCTTGGCCACTGTGGACTGCAAGTCAGTGTATACTGACTC	100.0%	1	+	98333717..98333862	Slco4c1	chr1:98,715,361-98,768,748	-
GGATCCTTTTGTTTCTTTCTTCCCAGTGCTAGGATTACATGCAGTTTATCCATGACTTATCTCCCTAGTGACCTCATGGCTCTCTTTAGAGTGCAGAGCTGCTTGTGATCTTCCTGTTCTCAGTTTTTGTTGGCTCAATGTCTTATTATACATTTTAAAATTTTCTTTTAAAAGGTAAAGGGACACGCCTTCATATCTGCTGCCATTCTGATGGGAAGACCCTAGCCAAGTGACAGGGACAGAT	100.0%	X	-	155626412..155626574	Rps6ka3	chrX:155,648,239-155,801,417	+
TTTGATTGGATGAGATTTTCCTGGAGATTTTCCAAGAATTTCTATGTAGACAACCATGCCTTCAGTAAGTTTTTTTTTCCATCGTTTTATTTCTTCCCTTAGATATGCATGCCTTTATTTTCTTTTCTTGCCCTATTGCCCTTTTTGGGTCTTCCAACTCTATTTTAAGTAAAGATGAAGAACATTCACGTCCTTGCTTGGCTCTCCATCCTGGGAGGAGATCATTGTCTTTTTAATATTCAATGCTATGTTATTGATAAGCTTACAAACAAAACAATTCACAGCCATTGCATCCAAAAACTCTCAATGACTGAGATAACTGTACT	100.0%	13	-	40708449..40708727	Tcfap2a	chr13:40,812,105-40,820,556	-
GTATATTTATGGCTCTTGTTTCTTCAGGCTGCTATATAACATGTCCACCAGAAGTGATCCTCAATGATGTGGGCCTGGGTACCAGAGGTTTTCCATGGAGATCTCTGGCCAGGCCTAATGCCAGGGTTCCAGCCAAGGGAAGTGATTGCAGGC	100.0%	14	-	8251081..8251233	hypothetical protein LOC545007	chr14:7,915,722-8,491,068)	-
TTGATTCTCAGAGTGTTTCCTTATAAAGGTTTTATCCTGTGTCAGATATTGAGAGTTCCGGTGTTTTTACATGCTTCTTCCTGTAAAGTACCCTCAGTAGGCAATCCTTTAAGATTTCTGTAGCTGCCCAAGATACCTGCCCCTGCACTGAAGGCAATGTAATGCTGGTGCTTGGCTGGGCTGGACTGGCCCTGGAGTGAGACATGTTATCTAGAGACTTCTAGGGTTCACCCAGGTGAGGTGTGGCAACTATGCTCCTTTGGCGACACCTTAATTCCTCGAGA	100.0%	11	+	40242871..40243146
TTTTAGGTCATCCTCACAGCTAGCATCCTCAAGAATACTTCTGAGATTTCTTTGTGGTTATCGCACAGTTTCTGATTGCTTTTGCTCTTGGGTATAGTTTTGTGTGTTGGAAACTGCATGAGCTTTTGAAACCTCAAAGCCCGAAGGCAACACCTCCTAATCCTTCTCAAACAGCGTGGACCGAGCATCCAAATATATGAGCCAATGGGCGCCGTTCTTATTCTATGAGCCAATGGGCGCCGTTCTTATTCTATGAGCCAATGGGCACCGTTCTTATTCTATGAGCCAATGGGCGCCATTCTTAT	100.0%	3	+	108936922..108937226	Slc25a24	chr3:108,926,067-108,971,327	+
TTTGCCAGATCCGCCATTGAAACTGGGAGACACTAGCGGCTACAGCTTGTCCTTCTGATATAATATTCCCGTCCAAAGAGTCCTAACTCTCTCCTGTTTCCTCTTTTCTTCTGTCCAACCTGGAAGTTGCCTACTTCCTGCCTACTCGCCCAGTGATTGGCTCCTTTATTCATTAGGGGATGGTTCACAAGAAGTCACCTGAGTATGAGTGACTCATTCCTCATTCCAGACAGTCACCCCTCCTGGGAAAGTTGAATTCCTCGAGATACTGCAGTAATTCATAAAGTATAATCTCCA	100.0%	2	+	14246344..14246601	intron Mrc1	chr2:14,151,041-14,253,416	+
CCAAAGTGTGGATACTTTGCTCCTTCTTAGAAGGGCGAACAAAATACCCATGGGAGGAGAAACAGAGACAAAGTGTGGAGCAGAGACTGAAGGAAAGGTCATCCAGAGACTGCCTCACCTGGGGGATCCATCCCATATACAGTCACCAAACCCAGACACTATTGTGGATGCCAACAAGTGCTTGTTGACAGGAGCCTGATATAGCTGTCTCCTGATAGGCTCTGCCAGTGCATGACAAATACAGAGGTGGATGCTACCAGCC	100.0%	3	+	37967141..37967402
TTTTTATTAGATATTTTCTTCATTTATATTTTAAATGCTACCCCCTTTCCTAGTCTCCTCTCTGAAAGTACCCTATACCCTCCCCCTGCCCTGCTCCCCAACCCATCCACTCCTGCTTTCTGGCCCTGGCATTCCCCTGGACTGGGGCATATAATCTTCACAAGACCAAGGCCCTCTCCTCCCATTGATGGCCAAGTAGGCAATCCTCTGCTACATATGAAACTAGAGACAGAAGCTCAGGAGGGTAGTTCATATTTTTGTTCCTCCTATGGGGTCACAGACCCCTTTAGCTCCTTGATTTGGGGCACTGTGTTCCATCCAATAGATGAC	100.0%	X	-	15890179..15890508
TCCAGCTGATTGGCAGGTCTCCCCTCTGACAGACAGCCAAAATGGGGCAGGTTCCAGGATCCTGATTGGTCGAGTGCTGGAGGAGGCAGAGCCAGAGCCACACCCACAGGAGCATGGACCATCCCTCCCTCCCCCCATCACCCAAGGTTTCCACTCTGTTCACTAGCTTCTGCTTGCACTACAGAGTCCACTCCCTGTCCTTGATCCTGAGTCACAGAGTTGGGCCTTGTAGGAAACTGGAAGGACACTTGATAAATCTTCTATAAATAAAAGTTGGTTTCTCCTTCATTGAGCTTGTCTGATTCATTTATGT	100.0%	10	-	42032366 42032678	Lace1 (exon)	chr10:42,032,391-42,198,371	-
ATTTCATTGGTCAGAGCACTCTCTGCAGGCAAGCTCTCCTCTTACATGGAAGGTGCACAGATATCTGGCATTTGGACCTCCTCCTGGCTTAAGATGAAGGCCCAAAACAGGACCTCTCCCAGAAGCTGTGTTGCTTTGGCCTGTCCCAGAAGCTGTTAGCTTCTGTAGTGCACACTCTCACCTGTGCAGACTACTTTCTGCAGAGTCTTGGAACCAAGATGTCCTCTGCCGATCCTGAAGCAAAGTCTTCCCAGGCAGGGCAGACACCTTTCCTCGGGCCTGGAAG	99.4%	1	-	29490114..29490399
TATTTGTATCCAGCAAGCTATGGTATGTATTACAGGTTGAATAACGCATGTTCAAGATTTCTTTCTCTTAAAAAAAAAAGTGTGTGTGTGTGTGTGGNGGATGTGTGAGAGAGATCTGTATATCTCCCTATCTCCAGGCAGAGTGTTGATAAGTCAAGCACC	99.4%	18	+	38589698..38589860	Ndfip1 (first intron)	chr18:38,578,629-38,624,060	+
TAAAGAATTTAGGTGTCCTGTCCTCCTCGCAGGGACGTCCTGTGTCCTAATCACTCATGCTCCTTACTTAAATGACCACATCCCTTACAACACTGAGAATATATTGACTATAAGTGATGTCATGAGCCTGAGGGGCAAAAACTGACATCATGGAGTGTCAGGCCCTGTGTAATATGCACCTGACTGGATTGCCTCCATGGACCAAAAACCCTCTTTCTCTGAGAATCCTTCAACACAGATGGGTGTCATCTCCCCCAAGGCAGGTTTCAGGATGAGCAATGACAGGAGCAGGGTCCTTCTTCAGTGTCAATGGAATGACA	100.0%	1	-	158650590 158651341	C530043G21Rik hypothetical protein LOC215015	chr1:158,608,702-158,649,041	-
TTTATCCATGAAAAGGACTGGAATGCTGATAACTATACTTCCTGGTTAGCTTTCACTGTCAGCTGGGCAGCCTGGTTGTTTGAGAGGAGAGCCTAGACTGAGGGATGACCTAGATCACATTGGCCTGCAGTCCTGTCTGTGAGGGGATTATCTTGATAACTATTGGATGCAGGAGGGAGGGCAGAGCGCATTGTGGGAAGTAGTGCTATCCCTAGGAAGATGGTTCTGGGTCATGTAAGAAAGCTTAGTTAGCTAAGGACT	100.0%	16	-	33780767.. 33781027
TTAAAGTTGTTCTTATAAGAGTTGCCATGGGAGCCGGGCAGTGGTGGTGCACACCTTTAGTCCCAGCACTTGGGAGGCAGAGGCAGGTGGATTTCTGAGTTTAAGGCCAGCCTGGTCTACAGAGTGAGTTCCAGGTCAGCCAGAGCTACATAGTGAGACCCTGT	100.0%	4	-	135972990..135973153	Htr1d	chr4:135,979,439-136,000,313	+
GCATACTGGCCCAAACAGGTCTGAGGGCAAACAACTGGTTCTGTTAAGTACACTATTCACAAACTGGTGTCAGGTGTGCTGTAGGAACAGCTCACAGCTAGACTGTGGAGGACACACAGCTAGACTGTGGAGGACACAAAGACGTGACAAGGAATCTCTGAGGTGAGTTCTAGGAGCTCCACACAGCTCTACTGGCTGTTCTCTTGATTGGTATTTCCTTAATACTTTGATGAATGCACACTTAATTTGGGCTTGCTTATGGTTTCAGTTTAGTCCATTACCTTCATGTTAGGGAACTTGGTGACATGCAGGCAGACATGGCTGCTGATAGTTCTGCCATCTGGATCCACA	94.3%	6	+	134680427..134680651	Dusp16	chr6:134,665,491-134,742,646
AGCTACACCTCCCTCTGCCACCTGGGTGCTAGGATTAAAGGCCTGCACTACCCGGTGACTTTTGTTATTGTTCTTCAAGACAGGGATTCTCCCTGTAGCTCTGGCTGTTTTGTAACTTACTCTGTAGAACAGGCTGGCCTTGAACTCAGAGGTTCCCTTGTCTGCCTCCTGAGTGCTGGGACCAATGGTGTGTGTCACCACCACCTGGGTTATTTTTTTTAAATTCCTCGAGATACTGCAGTAATTCATAAAGTATAAT	100.0%	7	+	24079374..24079598	Nlrp4e	chr7:24,086,298-24,146,941	+
TAAAGAATTCCCTGCATGGATTTATATACAGTTCTGGGGGTGATTCAGGGTTTGAAAGCAGGCACCTCTCATTGGCTTGGATTGAGAGTTTGGGGGAAACCTTATTTGCATGTGGGAAGGCTTGGTGCTATTCCTACTTGGCTGATAGCCACACCTCTCCTGTGAGGGTTGTGAGGGTGGTAACTTCGACAGGAGCCAGGGTTGAGGAGACATGAGAGAACTCCTTCCTTCCCATGTAAGTGAATTTGTTGTACTCTTTGACTCCTTATTCATTCTCTGGTTTCAGTTGCCTCTGCTGACCTGCACTGAAATGCATGATCTCACAAATGAACTCAACTCCACTGCACATGGACTCCCAGCTGACTCTCTCCCTACACTGTTCTTAAAAGGCTTCTTTCC…	100.0%	2	-	66399034..66399274	Scn9a	chr2:66,318,138-66,473,009	-
AAAGAATTTGATTGGTGGGTGCTGGGGAGGTCACAGAGGTTGGCTTCTGATTGGCTGTGCCAGGTGGTCAGTTGTCTGCATTCCTATGTCATGAACTACAGGATGAGGTAGGACTGCCCAGCACAGATGACCCATCCTGGGATAAGATATTTTCCATTCTTGCGGTTATCCCCAGGCTGTTCTTGTGGGACGAGGTTTTATGACCTTGTTTCTGGATTTTATGGTCTGTTCCTGGAGGTGATGCCTTGTGGCCTAGTTTCTGGGACTTGGGGTTTGCTCGTTTTGAAATCAGGCCTGGTCCTTAAAGGGAGACAATGGGGTTTAGGCTGTCCTTTCAA	100.0%	7	-	25625970..25626303	predicted gene, EG545936	chr7:25,603,814-25,625,294	+
ACCCATTCCTCTCAGCTTCTGGGGAAGCGGGGACTACAGGAGTGTAAGCCTGCCGTTTCTCCTCTACTCAAACTGAACCGGGCTGGCTTTGCTGATTCCCTGCTATGAATTCCTCGAGATACTGCAGTAATTCATAAAGTATAATCTCCATGAGACTTCCAGGACAAATATTTTCTCTTAAAGCGC	100.0%	13	+	73769212..73769322	Tert	chr13:73,764,449-73,767,123	+
TAAACAAAACACGTCTTATCCATACAAAGGTTATTATTTATCCATGAAAAGGACTGGAATGCTGATAACTATACTTCCTGGTTAGCTTTCACTGTCAGCTGGGCAGCCTGGTTGTTTGAGAGGAGAGCCTAGACTGAGGGATGACCTAGATCACATTGGCCTGCAGTCCTGTCTGTGAGGGGATTATCTTGATAACTATTGGATGCAGGAGGGAGGGCAGAGCGCATTGTGGGAAGTAGTGCTATCCCTAGGAAGATGGTTCTGGGTCATGTAAGAAAGCTTAGTTAGCTAAGGACTGGAGAGATGGCTCAGTGGTTAAGAGCACTGGCTGCTTCCAGAGGACCTGGGTTCAATTCCTCGAGATACTGCAGTAATTCATAAAGTATAATCTCCATGAGA…	100.0%	16	-	33780708..33781063	Heg1-Muc13
ATATTTGAAGGTGGGTTGGTGGCCCCAATCCTCCACTGAAAGCCCTGTCTATCTGCTGAAGATGGTGTCTTCAGGTGTGCTCTGACTCGCCAGCAAGAATGACACTGCAACAGGATCCTTCTGCACACATTTATTGGGAGAGCTTGACTGCAGAGGCGAAGAGACACCCCAAGCCCAGAACTGGTGCTGCTTATATAGGCCTAGGAGAGGCATGTCTCACACCCGGATTAGTTATGCATGGGTTATGCTTACCACCTCATTTGCATGTCTCACATCTGATTGGTTAACATGTCTCTCATTTGATTGGTTAACTTGTCTCTCATGATTGGTTAATTCCTCGAGATACTG	97.0%	14	+	94557386..94557736	Pcdh9	chr14:93,412,920-94,287,580	-
TAAAGAATTCCTCTGCTCCTCATTGGAGCATTCTCAGCACACTTCACGGTTTGGGTTGAGCTCAGCTAAGTCACTAAAAATAACCAAGCTGCTCCCGGCTTCTGGGTTGGTTCCCTCCATCGAGTTTGACTTCAGCCAGCTGGCATCTGACAACTATATCTGTTATCAGAGAAAATAAAAATAAAAACACTCCTTCCTTCCTTCCTTCCATCCATCCATCTATCCTCCCTCCTTTCTTCAGCTGACATTACCTCACTTGGTATGGTAAGGTCTGGCACAGTGCATGAAGAATCTTATCTAAAATAGGATTTTCTGTGTACATTAAGAAGACAAATAGACTTGAC	99.8%	18	+	54967166 54967505	Zfp608	chr18:55,047,702-55,149,567	-
AGAATTTGTTCTACTCCTCTGGCTCCATATATATATTCTTTATTTACATTTCAAATGCTATCCCGAAAGTTCCCTATACCCTCCCCCGCACCCTGTTCCCCTACCCACCCACTCCCACTTCTTGGCCCTGGCATTCTTTTGTACTGGGGCATATATAGTTTGCAAGACCTAGGGGCCTCTCTTCCCACTGATGGGTGGCTAGGCCATCTTCTGATACATATGCAGCTAGAGACATGAGCTCCGGGGGTACTGGTTAGTTCATATTGTTGTTCCTCCTATAGCGTTGTAGACTCCTTCAGCTCCTTGGGTACTTTCTCTAGCTCCTCCGTTGGGAGCCCTGTGTTCCATCCAATAGATGACTGTGAGCATCCACTTCTTTATTTGTTCTGG	100.0%	4	-	17633327..17633714	mt3-mmp	chr4:17,780,040-18,043,779
TAAAGAATTTTGAAGTCTGGAACTTGCTTTATTTATAGTGTAAGCTGGCTTGAACTTTTGATTCTCCTGCCTTTGCCTCTTGGCTTCAAAAATGCATTTTTATTACTTTTATTTATTTTGTGTGCATATGTGAGCCAAAGCACATTATTAAGGGTCAGAGATTATCTTGGAATCCTTCTCTCCTTCTATCCACCATGAGGGTTCTTGGGAATCAGACTTGGGTTGTTAAACTTAGTGGCAAGTTCCTTAACCCACTGAACCATCTCACCAGCCAGATT	99.3%	2	+	121714973..121715246	intron Casc4	chr2:121,692,866-121,725,944	+
AGGACTTACTAACTCACCCTAGCACAAACTTCTTTTTCTCCTTAAAAACCATCCCTGCGGACTTACCTACTGCTGCCTTTCTCCCATCCAGTGTGCCCCTTGCTTGTCCCTCTGGAGTAGTAAATTGGTCCCAGACATCTGCCATCCATCACTCCTCTCCAGCAAGGCCACCCTTCTATATCACATGTTAGATTCAATGCAGGGAAAAAAAAATCTCGTCATCAAGTAACATCTTGTTTCCTAGGTAGGAATAAAGAATGAGAAGAGAGTAAGAGTAATTCAACAGGCTGAAGAGTGTACTTTCCAAATGGCTCAGTTGATCTAAACTTCTTTAGGGCTGCTTAGCCGGTCTCTGCTTCTTCCAGGCAGATGGTTTCTTTTGAGAGTCTTC	100.0%	10	-	114459276..114459434	Tph2	chr10:114,516,666-114,622,069	-
TAAAGAATTTTATCTCTTTACCATTGAACTTTATATATGGCGGGGTTCTCCATGTTCTGCTCATTCTTTGCCATTTCTTTTTTGTTTTTGTTTTTGTTTTTGTTTTTGTTTTTGTTTTTGTTTTGGTGTTTTGAGACAGGATTTCTCTGTGTAGCCCTGGCTGTCCTGGCACTCACTTTGTAGACCAGGCTGGCCTTGAACTCAGAAATCTGCCTGCCTCTGCCTCCCAAGTGCTGCCATTAAAGGCGTGCATCATCACTGCCCGGCTCTTTGCCATTTCTTAATGGCGCCCTCTAAAG	100.0%	14	+	13040207..13040501	intron Ptprg	chr14:12,386,067-13,073,830	+
TAGTCTTCAGGTTGACCCTGCGATTGCTAAAGGAGAAAATCAAAACTGTCACCATCACCCTCAGCATCACCAGCATCGCCGTGCCTATCACTACCATCACCAGCATCATCACACCCATCACAACCATCATCAGCATCACAGTGCCTATCACAACCATCACCAGCATCACAGTGCCCACCACTACTGTCACCAGCATCATCACCATCATTGCAACTGCCATTGCAAACGTTAAGTATCCACCTGTGTGCCAGACATTCTAAATCGTTTTTATAGACTAATTCCTCGAGATACTGCAGTAATTCATAAAGTATAATCTCCATGAGACTTCCAGGACAAATATTTT	100.0%	2	+	124833605..124833884	Slc24a5	chr2:124,893,863-124,914,413	+
ATTAAGGAACTTTTAATAAGCTTCATCATTTCAGTAAACAGCTGCAGGAGTGACTGGAGATTTAGAGGAAATCTGATAAATACTCTGAAAGGGGTCCCGTCAGTGATCCGTGGCCACCAAGAGGTGATCTGAGGGTGAGGAATGGTCGGGGCAACTATGAGTCACCCCTTCTCCTTTCCTGGCTATTGCCTGTACCATCATCACCTTCTGACCCAGAGTGACATGTGACCTAATAACTA	99.6%	16	+	56233137..56233375	Intron Impg2	chr16:56,204,426-56,273,866	+
TTAAATACCCATATTTATCACTGCCAAAACTTAGCATTGACCAATAAAAGTGGAAGCTTCTGAATCAATAAGCAGTCAACCCCCATTTCCTCTCTCCCTCAAACCCTGATAAACACCAACCCACTTTCTATCTCTGTGCTGCCTATTCTGCATATCTCATCCAAACAGTCAACCAGCAATCCAGGTCTTTGAGTCTGGCTTCTCCCTTTTTTGTCCTCAAGGTTCATGCTG	100.0%	12	-	60535775..60536005	Fbxo33	chr12:60,301,643-60,306,676	-
TTATATGTTCACTGTGGGAGGCAGGGCTGCAAGTGAGCCAGTGTGCATGTGTGGGCCGCAGGGTACCTTGGTTCTCTTCCTCCACCTTGTGGGTCCCAGGCACTGAACTCAGGTTTGTAGGTCACGCAAGCAAGGCCTTTACCCACTGACCTATTTATCTCATAGGCTGTTCCTTCCACAGATGCAGAAACACCGGGCCCGGTGATCCTTCCAACAGGCGCCTCCTCCCTGTAAGATACTCCCTCCAATTCCTCGAGATACTGCAGTAATTCATAAAGTATAATCTCCATGAGACTTCCAGGACAAATATTTTC	100.0%	4	-	62661435..62661684	Intron RP23-257P7.3	chr4:62,626,640-62,776,782	+
GTCCCAGACCCGAAGGAGGGGTGGTGACCCTCCGGTGCCCATTCAGCGAGTTTTTATATGGTTTCCAGGGGCAGAATAGAGTATCAGCAACTAGGTACAATATGATTGGTGTAACAGTGTGCCCTTTAAACTGATTGGTCTTTAGGGAATAAGGTGGCAAGGACTTCCCTTGTCTGAAGGTGGCAATGGTCCATCCTGTAGAATGTGTCCCACCCACAGGTCAGTTCCCACACTGT	100.0%	14	-	5000659..50006828	Intron Slc35f4	chr14:49,918,195-50,145,512	-
ATCAGAGGTAATGGAAAACATTTTTTATTCAACATTGAGATGGAGATGCTTGATAATGTAGATGTCTGGACTGCAATCAGATCTCTGGATACTGCAATCTGCATCTGAGTACACAGTGCACAAAACCATTCCCCAACAAATGCCTTTAATATTCTCTGCATTAATATTTAGTATCAGATGATACCACTGAGATAGATACTTTATCTTGGCATGTACATGTCATTCATGGTAATTCCTC	100.0%	3	-	146148560..146148795	Intron Spata1	chr3:146,120,167-146,162,717	-
TCTCAGCACACTTCACGGTTTGGGTTGAGCTCAGCTAAGTCACTAAAAATAACCAAGCTGCTCCCGGCTTCTGGGTTGGTTCCCTCCATCGAGTTTGACTTCAGCCAGCTGGCATCTGACAACTATATCTGTTATCAGAGAAAATAAAAATAAAAACACTCCTTCCTTCCTTCCTTCCATCCATCCATCTATCCTCCCTCCTTTCTTCAGCTGACATTACCTCACTTGGTATGGTAAGGTCTGGTTTTNTGCATGAAGAATCTTATCTAAAATAGGATGTTCTGTGTACATTAAGAAGACAAATAGACTTGACTTTTTTTCCTTCCCGTTTAATCTCTCGTGCACTGGAGAATGCAAACAGC	98.4%	18	+	54967193..54967554	Zfp608	chr18:55,047,702-55,149,567	-

## Sheet: mGli2-Mouse Lib2
///SEQUENCES OBTAINED AND MAPPED USING MOUSE GLI2 TRANSCRIPTION FACTOR AND MOUSE GENOMIC LIBRARY
SEQUENCE	IDENTITY	CHROMOSOME	STRAND	RANGE	ASSOCIATED GENE	GENE RANGE	STRAND	OBSV
TTAGAGTTATAACCAGTTCGCGCATGCCTCACGTCTGCAACTACGACAGTCACACGTCTCCGTTGATTCACAAACTATGTGTGCTGTCTTTATGTGAACTTGTTAAAATATCAGCATAGTTGTTCAAATTGTCCAATCAAAAGAGACTGGGTCATTTGACCAATGACAAGTGATTGAGCCATATGACCAATCAGAAAAGAAAAGGGTCATCTGACTTTTCAAATAAGACTGGGTATTCTGACCAATCACAAGAGTTTGGGCCATCTGACAACAGACTGAGCCATCTGACCAATCACAAAGGAAAGGGTCATCTCACCAATCAAAAGTCGCTGGCTCATGAGAATTGGTCAGCCCCGACTTCAGACACGCCCTCTGTCAAGCGTTGACGCTGGAGCCCTG…	97.3%	12	-	48747431..48747842
TTACTGGGTCACTGGACCAATCACACCAGTCGGGGTCATCAAACCAATCACACCGGACTGGATCATCAAACAAATCACATGAGTCTGGGTCATCGGAGCAATCACATCGGACTGGGTTATAGGACCAATCACATCAGACCAATCACAAAAGTCTGGGTCATCGAACTAATCACACCGGACTGGGTCATCAAACAAATCACATGAGTCTGGGTCATCGCAACAATCACATTGGACAGGGTCATCGGACCAATCACACGAGTCTGGGTCATCGGACCAATCAC	100.0%	3	-	19088727..19088746	Intron Mtfr1	chr3:19,087,329-19,120,805	+
AGTGTCAGGATAGCCTATGGCAAAGTCCCAGTAAAGCAAGGGCTTTGGAAGTGCATTGGTTGCACAACAAAGCAAACGATCAAAGCATCCCACATTCGTTTTCACCATGCATGTAGACTTTCCAGTTGACCCAGCAGCACCTCCCACGATTTGCTAAACCCATCCTCATGCACCATTTGGAATCGTGAAAAGCCTTTTGTCTTTTTTCATTTCTGTACTTTTACCCACGCACTAAAACAGCAATATGGAGCGCTTCACGGATTTGCGTGTCATCCTTTCGCAGGGGCCATGCTAATCTTCTCTGTATCGATCCAATTCC	92.3%	3	-	83506202..83506430	Sfrp2	chr3:83,570,243-83,578,237	+
CGGATACTAAAGAATTAAGCATATGGTCTTTGACTTTTTAAATATTAACATTTAGTTTATCTCTCGCCTTCCATCATTTGGCTCCCAGGGATTGGACTCGGGCTGGAGGCTGACAGCAGGTGCCCAGCCAGCCAGAAGCACATGGCTGGGCCTGCTTCCTGACCCTGCCACGTAGTATACTGAGAGAGGAAGGTGTGTAACTGCCGGCCTAGAACAGAAAAGCAGACCTCAGAGTCATTTTAACTCCACTGAAACCACAGGCATCATGTACCTGTGCTCACCTTTG	99.0%	10	-	44073358..44073635	Intron Atg5	chr10:43,988,164-44,084,097	+
ACTGACTAAGACAGGAGATTAACTGAGAGAGGCTTTATCTATGCTGCTATGGGGAAGTTGTAATCCATGCTGGATGAAGGTGTTCCAGTGTGGCGATTGGAAGTTTCTACTTGTGAAGTCCAGGCTAAGGAATAAGGATATCCCTGCCCACTAAGGAAGGAACAAGAGCAGAAAGCCAGATTATGGTCATCTTCAGACCTCCCTAATAGCCTTCTAGGGAGAACTAAAGGCCTCAAAGAGAACAGCTGTCCACGGGCATGTTCCTGATTTCCCAAAGACCAGGCTCTACATCTTAAAAATTCCTCGAGATACTGC	100.0%	8	-	75548874..75549174	Intron "Large"	chr8:75,338,498-75,876,455	-
GAATTCTGCTTGGTGTCTGTGATTGGCTCACACTTTCCTTTGTGCTCCTCCTGTTCTGTGATTGGTTCTCACTCTGTCTCTCTGCTTATGTCCTCTTTTGTGGTCTATGATTGGCTCAAGCCCTTTGGTCTGTGTCTATGATTGGCTCTTTTTGCTCCATGTCTGTGATTGGCTCACGCTTTCCTTAGTGCTCATTCTGCTCTGTGATTGGTTCTCACTCTGTGTCTGTAATTACACTATAGGTGTCCAGACAACAGTATCCAGTTTTGAACTGACTGTACCATCAGCATCCTCTACTGCGTTTATGACTTCGACACCCCTCAAACCTTCACTAAAAAGACCTCGT	100.0%	18	+	42778874..42778911		42778874 42778911
AAATCAGTTTGGCTCTAAAGAACTTTTCTAGCCAAAGCCCTCCAGTATGTTACCTATAACACACATAGCCATCCTCCTTGCCTGGTTTCACTTCATGCCTTCAGATTTACTCATTAGAAAATAGAAAGGATTTTACATGTCTAATACTTTGGTATCTGTATTGGAACTTAAATGCCCCCTTTGTGGCTTCATACAATGGCATTTAAAACCTCCTTACAGGGTTTCACAAACTTGCAACACATTGCCTGTCCTGAGGATTTCTCTGTATCCTTATGTAAAACTTAAAGGGTGTTGTTCTTCTTCTATCTCCATTCCTACAAAACTAGTGCCACTTGTACAATGATACCACATTTTCTACCAAGGTAGGCTCCTGTTCACCACTGG	100.0%	13	-	12894376..12894759	Prl2c3	chr13:12,883,083-12,892,345	-
CTAAAGAATTAATATTGGTCCCCCAACTCCAGCCTTTGTTTGCTAATCATTTTTCTTCTATATCTAGAAAACCAAAGGTCTATGAGTTATCCAATGTACAGTAAGCAGCCTGGTCATTGCGGATGTGTTATTTATTGCTTGACAGGAGGCACTGTCAGTATTCTATTGTCTGTGCCAGAAGAGGGTCAAGGGCATCTATGCTCATCTGCATGTCCTCTCTTTCCAGCCGGTATCCTGAACGATACCAAGAAATGCTTCAGAAGCCAAGACAGTCAACTGTGAGTCTGCAGGACTTCTGAAGAGGCTGCCCCCGAGAACTTCAATTCCTCGAGATACTGCAGTAATTCATAAAGTATAATCTCCATGAGACTTCCAGGACAAATATTTTCT	100.0%	4	+	142151160..142151480	AK018156	chr4:142,188,344-142,664,740	-
CGGATACTAAAGAATTCCTCTGCTCCTCATTGGAGCATTCTCAGCACACTTCACGGTTTGGGTTGAGCTCAGCTAAGTCACTAAAAATAACCAAGCTGCTCCCGGCTTCTGGGTTGGTTCCCTCCATCGAGTTTGACTTCAGCCAGCTGGCATCTGACAACTATATCTGTTATCAGAGAAAATAAAAATAAAAACACTCCTTCCTTCCTTCCTTCCATCCATCCATCTATCCTCCCTCCTTTCTTCAGCTGACATTACCTCACTTGGTATGGTAAGGTCTGGCACAGTGCATGAAGAATCTTATCTAAAATAGGATTTTCTGTGTACATTAAGAAGACAAATAGACTTGACTTTTTTTCCTTCCCGTTTAATC	99.8%	18	+	54967166..54967527	Zfp608	chr18:55,047,702-55,149,567	-
CGGATACTAAAGAATTTCAACTTAAGAACAGTAGATTTCTTGCTGTCTTTTTAACCGCATGACTTGGGAAGCTCTCACTATGACATCATCTCTGGTCACTTTCTGAGTTCATCCCCGCCGTACACACACCGTTCGTTATCACTCTTGCCAGGCAGCCTCGTGGAGGGCAGGCCAGGAATCGCCTCAGACTCTGCAGGCCATTGGGTTCTGTTGGTGAGTCCTGTGGCTTTTTTTCACCGCTGGTCAGCAGGTTACTGCCTTCTGTCGGTTCACTTCTGTCTGTACCTCTGAGGCTCATGACTCTCTCTTCCTGGATTTAA	100.0%	3	-	134981234..134981541	Intron Nhedc2	chr3:134,970,711-134,987,797	+
TAAAGAATTGTTTCTTGTTGGTGTGACCTCTGGTCTTTGCTGTTACTTTATATTCTGTGCCCGTTTGTGTGACCGTGGGGTTTTGCCACCCGTGACTGCTCTTGAGTCTAACTTTTTCAGTCATGGATTTTTCTGACTGTGATGACCTCTGTCTTGAGTTTTGCATCTTGTGCAGAGTGAGCACCTTGCCCAACCAAGTCCATGTTGTCCAAGGCTCTTGAGGCTGGTGCCTTCACTCGGAGGTGCTAGGCCCACACAGACCTCGCTTCGGCAAAGGTCTGTTCTGCTCTCAGAATTAATTCCTCGAGATACTGCAGTAATTCATAAAGTATAATCTCCATGAGACTTCCAGGACAAATATTTTCTCTTAAAGCGCA	100.0%	2	+	25215014..25215309	Dpp7	chr2:25,207,810-25,211,852	-
CGGATACTAAAGAATTGCAGGGAGGAGCTGGCTCCTAACCAAATATCAAAGGACCACCAGGCTGTTTGGCCACTTTCAGTCTAGCATTCCAGGTGACCAGCCACCATTCTTCCTTCCTTGGAAGAAAGCAGGCAGGTGTTTAACTATTCTGGTTTCTCCAATGCTTTATTTAAGCTGTGCCTTTTACAGCTGGAGAGATGGCTTTGTGGCTAAGAGCACCTACTTGTTTGCAGAGGACCCAGGTTCTGTCCCCAGCTCCCACAATGAGCAGCTCACAGCTGTCTACAGCCCCAGGTCCAAGGGGATCTGAGCCTCTGGCTTCCTGGGGCTCAGATACTTAATGTACATATCCACAAAGGGACACATAAATTCCTCGAGATACTGCAGTAATTCATAAAG…	98.9%	4	-	133482229..133482587	Rps6ka1	chr4:133,403,209-133,443,699	-
TCAGATTCACCAGAGACTCCAGTGATCTGGAGAAGCGGGACTGGACACGGATAGGAACTGAGGAGGTCTGGCACGGTGAGGAACACAGAAGCTGATGAATAGTGTCCCGGCAGGGGCTTCTGATGAGCAAGCTGCTGCTAAGATGAATCTCCCGCTGTTGTTTCTGCTGTTGTTCAAGCTTTAATAGGAAAAGAGATGCAGAATGGACTCTTGCCAACTGTACCAAGGCACTGAGTGGAAGG	100.0%	10	-	88678919.. 88679160	Intron Tmem16d	chr10:88,411,739-88,720,535	-
CATTTGATAGTTTAAATACAAGATGCTGGAAAAAAGAGCTGGGCTGACAGCCTTCTCCGCTTCTCTCTCCTTTTCCTCCGCCTTGTAGAACTGTGTGTATTCTTACCCCGTGTCTGGCAGTGGCCCTGAACCTACTGTAGGAAGTCCCCGAGATCAGTTCTGGGTGGGGCTGGCTCAGGAACTAGGCCTGAGCTTCTCCTAGGTCAAGTGCTACCTGGCTCCTGCCTCTTCCAGAGGGTG	100.0%	12	-	111355878..111356117	Intron Ppp2r5c	chr12:111,140,611-111,809,900

## Sheet: zGli1-Mouse lib
///SEQUENCES OBTAINED AND MAPPED USING ZEBRAFISH GLI1 TRANSCRIPTION FACTOR AND MOUSE GENOMIC LIBRARY
SEQUENCE	IDENTITY	CHROMOSOME	STRAND	RANGE	ASSOCIATED GENE	GENE RANGE	STRAND	OBSV
AGCTTGCCTTTTATACGTCATCTGTAACTGTTTACTGATGACACCCTTCTTATAAAATACACTGCAATGCCGTGGCCACCCTGGAACACCTAGGTGGAGATTCTGATGGAGTCCAGAACCCTGTAGTGTTTTTAGAGTTAGTTTTCCTTTCGTATTTTTAATGTGTGTGGTACAATGTTACAAATATCTGATTCCTTACGGGGGGCTGAAAGGAAGGAGAGTAATGGGTGTCACAACAGAAGTGACTCCT	100.0%	2	+	43580582..43580831	Arhgap15	chr2:43,604,344-43,747,293	+
GGTGTGTCTATCACTTGTTCATCATCACCAAGTAGAAACCCCATGAACTGTTACACACTAGAGACCACCCACACTTATATACACTAGAGATCACCCACACTTTTATACACTAGAGACCACCCACACTTATATACACTAGAGACCAACCACACTTATATACACTAGAGACCACCCACACTTATATACACTAGAGACCACCCACACTTAGACACACTAGAGACCATCCACACTCTT	100.0%	17	+	13566947..13567180	Intron Tcp10a	chr17:13,253,977-13,569,627	+
CGGCCTTCTGACGTCTACCCCTCCACATTCAACTCACTAATAAATGTAAAAGAAAGTCACTTGTTTTGTTGTGTCATTTCATTACTCACTGTTGAAAGCCTTCAAGGCCTTGGTGATGGTGGTGATGGAGTAAAGGTGGTCATGGCAGTGGTGGTGATGAT	100.0%	7	-	136866538..136866698	Brwd2	chr7:136,735,451-136,755,816	+
AATTTGATTTGGATGGATACAAGCTGCAGAGGTCGCACGAACAAGAGGAAACTGTTCTTGCGTTTAGTCCAAGACTGTAGAGATTGCTCACAGGGCCCAGGCATGGTGATGGAAGAGGCAGGCCAGTCCTAGGCTGCGAGGCCCATCCAAGGAGCCCGCCGAGACTGAGAAATCCCTCACCAGCACAGCCAGCGTAATTCCTCGAGATACTGCAGTAATTCATAAAGTATAATCTCCATGAGACTTCCAGGACAAAT	100.0%	12	-	88315992..88316190	Zdhhc22	chr12:88,324,331-88,329,626	-
AGTTTTGCAACCTAATGTATCTCTCATTTGCCTCACACTGCCAACAATGTTGAACCCTCTTCTGACAAGGACAGTCCTAAGGTCCCATCAAATGTCATATTTATTTCAAGAGCTTGCTTTCCAGCTTGCACACCCCTTCCCAGAGGTATGGATGTGACTTCTTATGATGACCCGTTGACGTAACTATAAAGTCACTC	100.0%	13	-	104312296..104312492	Mast4	chr13:103,642,586-104,124,541	-
AGAATTGCAGCCCCTGATGGACCATGACCCCCTTCAAATCTAAGTCCTCCTACAGGCTGACCTCGAGGATTATCAAATCTAAGACTGCCCACAGGCTGTCCATGAGGTCCTTCAAACCTGAGACCACCCACAGGCTGACCACGATGTCCTTCAAACCTGAGACCACCCACGGGCTGACCCCCTGGTCCTTCAAATCGTAAACCACCTGTAGATCCCTCAAACCTCAAACTAGGTGAACCTTCAAATCGAAAACCACCTCCTCCTCCTTGACCAATTCCTCGAGATACTGCAGTAATTCATAAAGTATAATCTCCATGAGACTTCCAGGACAAAT	99.7%	7	+	99806685..99806958	Exon Pcf11	chr7:99,792,765-99,810,586	-
TTGGAGGATCCCTGGTTGTATCTTTTATGTGTTAATGTTGTCTTTTCTGTTCTGGTGCCTTCTGGAAGGCACACCTCTGAGAGTGCTTGTCATTCACTCTTCTTCCAGGCACTCAGTTCTCACCAGAGCTATCATTACATCAGTGTGCCTCCCATCTCCTGACCACGGTTGATTGGGCTTGCTGGGGACATCTGACCCAGGCTTAGTCAATTGCACTTGGGAAAATAGTCTAAACAGTCTAAAACTTCTGTGTGTTCTATTTCATTGAAAATGGGTCAT	100.0%	9	+	58903102 ..58903313	Neo1	chr9:58,722,487-58,884,248	-
GAATTTGGCTGGCTAGACCACCCAGGGTTCCCAGAGACTAGACCACCAACCAAGGTGTATACAAGGAAGGATCCAAGACTCCAGATACATATGTAGCAGAGGATGGATTTGCCTGACATCAATGGGAGGGTACACCCATATCAGGAAGATAAACAATATTAGCATAAGGAGATAGAATTCTGTGTCAGACATTTTGACTACGGGTTGGTAACCCTGTCCCTCCATTGGAGGCCCTGTCTATTTCCTGGAGGTGGACATTTCCAGTTCCTTCTCCCTACTGTTGGTCATTTTGACTAGGACCACCCCCAATGAGTCCTGAGAGTCTCTCACCT	100.0%	X	+	78532157..78532334	Tmem47	chrX:78,316,050-78,341,802	+
GAATTTATACCAGGCCAGTCCCCATCCGGTGCCAGGCCCCATGCACAGCGTCACTTCTGGGAGGTCCTCACTTAGCATGAGCTCATCAAAGTAGGTGGCCCTGAATATTGCCTGTAGGAGTTTCCCCTAGCTTGAGACACGCCCTGTTTCCCTCAGTCCTTCAGAC	100.0%	10	-	22026400..22026564	Intron Raet1a	chr10:21,878,415-22,093,945	+
TTGCAGCCCCTGATGGACCATGACCCCCTTCAAATCTAAGTCCTCCTACAGGCTGACCTCGAGGATTATCAAATCTAAGACTGCCCACAGGCTGTCCATGAGGTCCTTCAAACCTGAGACCACCCACAGGCTGACCACGATGTCCTTCAAACCTGAGACCACCCACGGGCTGACCCCCTGGTCCTTCAAATCGTAAACCACCTGTAGATCCCTCAAACCTCAAACTAGGTGAACCTTCAAATCGAAAACCACCTCCTCCTCCTTGACCAATTCCTCGAGATACTGCAGTAATTCATAAAGTATAATCTCCATGAGACTTCCAGGACAAATATTTT	99.7%	7	+	99806687.. 99806958	Exon Pcf11	chr7:99,792,765-99,810,586
CCACAATACGAATAACAGCCAAACTCTTCCAAAGTTGACTGGAGCATTCTCCTTCCTCCCTTCCTCTCACCTCAGCCAGTAATGAGTATGTCCTGGGACATACTTCCACCGTCTGCATATTTACTAATATCCAGTTTGTCTCTGTCTACTTTTACTTTTGATTTTGGAATAATTCCTCGAGATACTGCAGTAATTCATAAAGTATAATCTCCATGAGACTTCCAGGACAAATATTTTCTCTTAAAGCGCA	99.5%	X	-	139378468..139378660	Ammecr1	chrX:139,288,017-139,401,271	-
GTATCAGTGGAGTCCTCGGCCAGTTATATATACATCAACCCCTGTACCAGCTAAGGCTGGGGGACCACCCAGGAAGAGGTGAGTAGGAAGAATATGAAAACTAGAGGCTGAGGGGGACTGAAGCAAAACAGTGTCTTCTGGATAAGACAGGACCAATGCATTCATAACAACCATGAGAGTCTGCACAAAACGTACATAAAGACAAGCTAATCAACATTACAAATGAAGTGGAGAGGGGATCACAAGTCCCCATCCTTAGCACAAGAGCTATGATCAATAAATGGTTTCTGGGAGAAAGAGAGTCAGTTTTCATTAAGGAT	100.0%	X	-	21762480..21762799
GAGAAGTGGGCACCAGGGCAGCTTTTTAAAGAAATAACATCTCAGCTGAGACGACACGTATGGCAAAGAGATTCAGGGNAGTGGGTGGTCTCCTAGGATAGCAAACAGCGACAGAAAAGGCTCTGAATCTTTCAGGAACCAAAAGAGGACCTGTGCAGATACAGAGGGAAATGACCACACATGGNAGCTGCAGTGACGGCCACAAGAAAAGGCATGACATATTTGAAGGAAATTCCTCGAGATACTGCAGTAATTCATAAAGTATAATCTCCATGAGACTTCCAGGACAAATATTTTCTCCTTAAAGCGCA	97.9%	12	-	8983318..8983549	Wdr35	chr12:8,980,698-9,029,799	-
TTGATGTGGGCAGGCCCAGCCTACTGTGGGTGGTGCCACCCCTGGGTAGGTGGTCCTAAGCCAAGATGAGAAAACCACAGAGAGCAAGCCAGCAAGCAGCACTCTGCTACGGCCTCTGCTTCAGTTCCTGCCTCCAGCTTCCTGCCTTGAGTTCCTTCCCTGACTTCCCTCAGNGGTGGTCTGTGACTCAGTGGTGGTCTGTGACTCAGTGGTGGTCTGTGACTGGGATGTAAAAGCCAAATAACCTTTTTCTTCTTCAAGCTACCTTTGGCCATGCTGTTTATTATAGCAACAGGAAGCAAACTAAGAAAGGCAATATTTGCATATAACCTGCAAATTCCTCGAGATACTGCAGTAATTCATAAAGTATAATCTCCATGAGACTTCCAGGACAAATAT…	100.0%	9	+	97518423..97518761	Clstn2	chr9:97,344,814-97,933,586	-
ACCAGGGCAGCTTTTTAAAGAAATAACATCTCAGCTGAGACGACACGTATGGCAAAGAGATTCAGGGAGTGGGTGGTCTCCTAGGATAGCAAACAGCGACAGAAAAGGCTCTGAATCTTTCAGGAACCAAAAGAGGACCTGTGCAGATACAGAGGGAAATGACCACACATGGNAGCTGCAGTGACGGCCACAAGAAAAGGCATGACATATTTGAAGGAAATTCCTCGAGATACTGCAGTAATTCATAAAGTATAATCTCCATGAGACTTCCAGGACAAATATTTTC	98.7%	12	-	8983318..8983538	Wdr35	chr12:8,980,698-8,998,483	+
GAATTGAGAGCTGCAGAGAATGAGAAGAGGCAAGCTTGCTCTTTCCTGATTATATTTGATCCTTGTTGTGTACCATGTGAACAAATAAGCAAAACTATTGAAACTGGAAAACTTGTGCAGAATCTTCACAGCTGGCTCTGCCGCCATCTCACATTTTTCACAGACTAACAAAACTCTTACTTGAAAATATCTCCGAGCAACCAACTGTAACTGCTAAGGTACAGTCAAAACTACCTCTTAATGGAAACACAGCTTTGTCCTTTCCCTTAAGAATGTATCTACTTTGGGCA	100.0%	8	+	62748964..62749253	Aadat	chr8:62,984,921-63,024,474	+
AATAAGTATCAGTGGAGTCCTCGGCCAGTTATATATACATCAACCCCTGTACCAGCTAAGGCTGGGGGACCACCCAGGAAGAGGTGAGTAGGAAGAATATGAAAACTAGAGGCTGAGGGGGACTGAAGCAAAACAGTGTCTTCTGGATAAGACAGGACCAATGCATTCATAACAACCATGAGAGTCTGCACAAAACGTACATAAAGACAAGCTAATCAACATTACAAATGAAGTGGAGAGGGGATCACAAGTCCCCATCCTTAGCACAAGAGCTATGATCAATAAATGGTTTC	100.0%	X	-	21762512..21762804
CAAGGGCTGGAGGAAGGTTCTCCACCCACCTCCCGTTCCAAATTAAAAATTCATTTAGTTTGATTTATACTTGATTGATGATATATGTAGGAAAGTCCAGCTCTCCATGGGTGGTCTACCCCTGGGCTGGTAGTCCTAGGTACTATAAGGAAGCAGGAAGAGCAAGCCATAAGGAGGAAGCCAGTAAGCAGCATTCTTCCATGCCCTC	100.0%	4	+	108386335..108386503	Zfyve9	chr4:108,311,864-108,396,481	-
TTTGGCTGGCTAGACCACCCAGGGTTCCCAGAGACTAGACCACCAACCAAGGTGTATACAAGGAAGGATCCAAGACTCCAGATACATATGTAGCAGAGGATGGATTTGCCTGACATCAATGGGAGGGTACACCCATATCAGGAAGATAAACAATATTAGCATAAGGAGATAGAATTCTGTGTCAGACATTTTGACTACGGGTTGGTAACCCTGTCCCTCCATTGGAGGCCCTGTCTATTTCCTGGAGGTGGACATTTCCAGTTCCTTCTCCCTAC	100.0%	X	+	78532159..78532334
TTTGATCGCTTCTCATTTTATCTTGTTTAGCAGTTCCTACTTACTGGCAGTGGGTGGAGTGTTTCTTGCACAGGTCATCTGTGACTTGGTACTGTGAAGAGGTGTGCAAAGTAATAACATACTAACGGACCACCAAGGGTGGCTACCACATAGACCACCCAGAAGGGAGGCACAATGGAAGATGGAATGGGTCCTAAATGAGAGTTCTCATGACCATCATTGCCCCAGTCACATGTCTTAAATTCCTCGAGATACTGCAGTAATTCATAAAGTATAATCTCCATGAGACTTCCAGGACAAATATTTTCT	100.0%	X	-	16470485..16470728	Ndph	chrX:16,462,648-16,488,890	-
CAGCCTCATACCCCTTTCTCACTTTATATAACACTTTCACATACACAAGCTCAAATGTGTGTGTGTGTGTGGGGGGTAGTGGTTCTTAACTGGGGAACTCTTTGTTACCTAAAAGACATTTAGGAATGCTGTAGCCAAGTTCAGTGTCACAACTAAGGGAGGACACTATTACCACCATCTTGTAGGTAAGGGCTCAGGTTTCTGAGA	100.0%	3	+	65974588..65974795	Veph1	chr3:65,860,557-66,100,741	-
ACAGTGCACCACTGTGGTGTCCCAGTGCTCCATTGTGATGTCACAGTGCTGCACTGTGGTGTCATAGTGGTCCATTGTTTTCAGAGTGCTCCAGTCTGGTGTCTCCATGCTCTACTTCGGTGTCATAGTGCTCACTCTTGTGTCACAGTGTTCACCGTGGTGTCACAGTGCTGCACTGTGGTGTTAGAGCGCTCTAGTGTTGTGTCAGAGTGCTCCACTGTGATGTCATAGTGATCCATTGTGCTGTCACAGTGCTCACTGTTGTGTCAAAGTGATCACTGTGGTGTCACAGTGCTGCAATGTTGTGTCACACTGCTCCACTGTGGTGTCAAAGTACTACATTCTCTTGTCAC	88.1%	17	+	3008921..3030057
ATACAAAAGGATATTTGTATTTTTAAATCTTAAGCACTTGAAAGCAGCAGGACTGTGGGTGCACAATCATCACTTTTTGTAATATTTCAGAGAGAATCAATCGCACCAGTTGCGTCTCCTCTAGGCTAGGCTTGCGACGATAGACGTTGTTGATGGTGTTACCGGTTTTAAGACGCAACACCGGTGACATCACTTTTCCACCGTGACACTGTCCCCACG	100.0%	13	-	115964683..115964704	Pelota, Itga1 (Integrin alpha 1)	chr13:115,748,289-115,892,172
TGCATAGAATATGCTTGAGCTATGGACCCTATATGGGAATAGCACAGAGCACTGCAAAGTCTACCCCACAGAGAGCAGGGCACACACTGCAGGTCTGCCACACAGGGAGCAGGGTACACACTGCAGGTCGGCCACAAAGAGAGCAGGGCACACACTGCAGGTCAGCCACACAGAGAGCAGGGTACACACTGCAGGTCGGCCACACAGAGAGCAGGGCACACACTGCAGGTCTGCCACACAGAGAGCAGGGTACACACTGCAGGTTGGCCACACAGAGAGCAGGGCACACACTGCAGGTCAGCCACACAGAGAGCAGGGCACACACTGCAGGTGGCCTTT	100.0%	3	+	10019904..10020242	Fabp5	chr3:10,012,606-10,016,610	+
GAATTTTAGAATAGCAAAGCACAGTAAGCCATCAGAGCCTAAGCTAGAGCCATTTTGATTCGGACATCAGAGAGAATCGGTACTACAGCTGTCAGTTTGGCCTGGTCCAAAGGCCCACCCACTTAGTGTCCAAAGGCCCACCCACTTAGTGTCCAAAGGCCCACCCACTTAGTGTCCAAAGGCAAACCCACTTAGTGTCCAAAGGCAAACCCACTTAGTGTCCAAAGGCAAACCCACTTAGTGGTAGGGCAATCGAACTTCTAACCCATGGCTCCTTCCATGGTAACTAGGACATATGTTGAG	100.0%	13	+	100555142..100555444	Cartpt	chr13:100,668,439-100,670,638	-
CACACTGGAGCACTGTGACACCACAGTGGACCACAATGACACGACAGTGGAGCGCTGTGAGACCACAGTGGCGCACTGTGACACCAGGATGGATCACAGTGACACCGCAGTGTAGCACTGTGACATTACAATGCAGCACTGTGTCTCCACAGTGAGCACTTTGACACCACTGTGGAGCACTGTGACATCACAGTGGAGCAAGGTGATATTACAGTGCTGCACTTTGATATCACATTGGAGCATGCTGTCAGCACAGTGGAGCCTTTGTTCTAAAGTGAAGCAGTTTGATACCACAGTGAACAGGGTGACATCATAGTGGAGCACTGTGACACCACAACTGATTAGTCTGCCACCACAATGAGCATGTGACACCAGAGTGGAGTACTGTGACACCACAGT…	88.9%	17	-	3008624..3024914
GTTACACACTAGAGACCACCCACACTTATATACACTAGAGATCACCCACACTTTTATACACTAGAGACCACCCACACTTATATACACTAGAGACCAACCACACTTATATACACTAGAGACCACCCACACTTATATACACTAGAGACCACCCACACTTAGACACACTAGAGACCATCCACACTCTTGCTGAGCATTATAC	100.0%	17	+	13566996..13567194	Tcp10a	chr17:13,253,977-13,569,627
GCCAGCTGTAGATGATCTGGTAGGCTCTTCTGACTTAAATAGGTACCCTCTACTCATGTTACACACACATGCATTCAGGCAAAAACACTTGTATATATAAAATAAAATAAATCTAAAGGTTAAGATGGAAGGGCTAGGGAGATGGCTCAGCAGTTAAAACTTCACAAGTGCAACCAGAAATTCTTTCTTGCATGAGGTGCTTTGCTTGTAGGATGATATGAATGACTGACCCCATGCAGCAAAGGCCAGGCTTCAGACATGCATACACATTTTCAAACATCCCATTGGCAGGATGACATGTTTGTGCCTGTTCAGTGTTCATGAACCTCAAAAGACCACCCAGGAGCTGATGCTGATGCAATCCACTAGGGTCTTTTATTCAAGC	100.0%	8	+	85235114..85235320
GCTTTTTAAAGAAATAACATCTCAGCTGAGACGACACGTATGGCAAAGAGATTCAGGGAGTGGGTGGTCTCCTAGGATAGCAAACAGCGACAGAAAAGGCTCTGAATCTTTCAGGAACCAAAAGAGGACCTGTGCAGATACAGAGGGAAATGACCACACATGGAGCTGCAGTGACGGCCACAAGAAAAGGCATGACATATTTGAAGGAAATTCCTCGAGATACTGCAGTAATTCATAAAG	100.0%	12	-	8983318..8983529	Wdr35	chr12:8,980,698-8,998,483
TAGCTAAACGGATACTAAAGAATTGTTGATCTTAGCCATTCTGACTAGTGTGAGGTAGAATCTCAGGGTTGTTTTGATTTGCATTTTCCTGATGACTAAGGATGAGTGGATACTTCCCTCCTTCTTAGAATGGGGAACAAAATACCCATGGAAGGAGTTACAGAGACAAAGTTCAGAGCTGAGACAGAAGGAAGGACCATCCAGAGACTGCCCCACCCAGGGATCCATCCCATATACAACCACCAAACCCAGACACTATTGCATATGCCAGGAAGATTTTGCTGACAGGACCCTGATATGGCTATCTCTTATGAGGCTAAACCAGTGCCTGGCAAATACAGAAGTGGATGCTCACAGTCACCTATTGGATGGAACACAGGGCCCCTAATGAAGGAGCTA…	99.8%	18	-	55884801..55885237
GAATTGCAGCCCCTGATGGACCATGACCCCCTTCAAATCTAAGTCCTCCTACAGGCTGACCTCGAGGATTATCAAATCTAAGACTGCCCACAGGCTGTCCATGAGGTCCTTCAAACCTGAGACCACCCACAGGCTGACCACGATGTCCTTCAAACCTGAGACCACCCACGGGCTGACCCCCTGGTCCTTCAAATCGTAAACCACCTGTAGATCCCTCAAACCTCAAACTAGGTGAACCTTCAAATCGAAAACCACCTCCTCCTCCTTGACCAATTCCTCGAGATACTGCAGTAATTCATAAAGTATAATCTCCATGAGACTTCCAGGACAAATAT	99.7%	7	+	99806685..99806958	Exon Pcf11	chr7:99,792,765-99,810,586	-
CTAAAGAATTGAGAAGAGCAGCAGACATGAAGCAGAAAGTTCTAGATATATAACAACAGCCGAGATCCAACCAAGCTCAGCCCCCACTGCTGTGTGAACCCTCCAGATTAACTAGTACCTGTTAGCAGTCAGAAACAGCCAATAGGAGTGAGTACTTTACCTGTAGGGTTTATTATTATTATTACAAGCATTATTTAGTGCTTTGTCACAGACTTCATCTGTAGGGAGTGAAGCACAGGTGGTCTGAGGCACAGGAAGAAAGATCTGAGTAAGCAGCCTTCAGCCCTCTGTGGCCAGCACCTCTGCAAGCCTCTGTGTGCCCTGTCCTCTGTGCTGTGTAAAGGGGCAGCCTTGGC	100.0%	13	-	24105657..24106374	Intron Lrrc16	chr13:24,104,353-24,114,505	-
TAAAGAATTAGCAATCAAGAAAATACCTCACATATATATCCACAGGCCAGTCTGGTGAAGGCAGTTGTTCAGTTGAGAATCTGTCTTCCTTGATGTGTGTCTTCGTCAGGATTTCTGTTGCTGCAATGAAACACCATGACCAAGGAACAAGTTGGGGAAGAAAGGGTTTATTCAGTGTACACTTCCATATTGCTGTTCATCACCAAAGGAAGTCAGGACAGGAACTCACACAGGGCAGGAACTTGGAGGCAGGAGCTGATGCAGAGGCCATGGAGGGATGCTGCCTATTGGATTGCTGCCCCTAGCTTGCTCAGCTTGCCTTCTTATAGAACCCA	99.7%	6	+	116182556 116182885	D6Wsu116e	chr6:116,158,075-116,212,683	+
CTAAAGAATTTCTTTCTATATTATGGTTTGTTCTTATGTATTGCAGTGAGTTGGAAGCCAAAAACATGACCAACAGCTGCTCAAAGACCTAGTGGAGAATGGGAGGGTATCAAATGAGAAAATAAGGACATCATAAATGACAGTCATGAAAGGAATGCCAAGTCATACCTAAACCAGTATGCAAACTACCAGACCTATAGGCTATTGTGACTCAGTCTCCATTTCAGATTTGAAAGTAGAAAGAAGGAAAGCCTTTCAGGAAATTTCATGGTACCCCTGCTGTAGTGTGCTACTAGGAGGAGAGACCACCCACATTCCACCCACAGGCAACAGATGCCTCCCTAGGCCAGGGCTCCTCACACAGGTGCTCCCACAGAACCA	100.0%	7	+	55866160..55866419	Mrgprb2	(chr7:55,806,338-55,813,456	-
CGGATACTAAAGAATTGACTTCAAGATATAAGGACATCAGCCAGTTGGGTGGTCCAGAGACTTCCAGACCCCACTGGCAGAGGACACAGGTGTGGCCTGGTATGTGCTGCCCCAGACTGGCCACAGGAACACTGAGGACCACTTACTTTTTGCTGGCCTCCCAGACATCGGTAATGTTGGAGAAAAGGTGATGCCTCTCGGTCTTAGTCATTGTATCAGTCAGTTCCTTAGAGTTTTTAAACATCCGTATCAAGATCTCCAAGCTGAGTAAATAAGAATGCTCTGATGATATGACTTCAAAGATTGCCTGGGAAAGAAAAAAATAAATTCCTCGAGATACTGCAGTAATTCATAAAGTATAATCTCCATGAGACTTCCAGGACAAATATT	99.7%	3	-	62184731..62185047	intron-exon 4631416L12Rik	chr3:62,142,699-62,266,143	+
AGAATTGGAGCACTCTGACAACAAAGTGGAGTACGGTGACACAAGAGTGGAATACTGTGAAAGCACAGTGGAGCATAGTGACATCACTGTGGAGCACAGTGATAGAACAGTGGAGCACTGTGACACCACATTCTAGCACTGTGACAGTACAGTGGAGCACTGTGACACCACAGTGGAGGAGCGTGACACCACAGAGGATCACTGTGACTCAAGATTGGAAAACTGTGACACCACCGAGGAGCACTGTGAAAACAAAATGGAACTCGGTGCCACCACAGTGAGCACTTTGTCACAACAGTGGAGCACACTGATACCACAGTGCAGCACTGTGACAGCAGAGTGGAGCAC	92.3%	16	-	3237110..3241236
TGATAACTTTACAAGGCAGTCCTCTCTATATGTAGCAGGGGCCACAGGCCAGAGGCCAGCCCATGCATGCTCTTTGGTTTAGTCAGCGGTTTAGTCTCTCAAAGCTCTGAGGTGTCTGGGTTAGCTGATACTGTTGTTCTTCCTATGGGGTTGCAATGGTTGGCTCTAAGTATCTGCATCTGTCTCAGTCCCCTGCTGGTGGAGCCCCAGAGCACAGACGGCCAAGCGAGGCCCCTGTCCCACGTACAGGACACTGTAAT	100.0%	2	-	163830330..163830589	Intron Ywhab	chr2:163,820,933-163,844,323	+
GAATTCAGCTGCTTTCTTATACCTTTGTTAAACTGTAGGACCACCCACTATGCACTCCTC	100.0%	18	-	59084884..59084943	Intron Adamts19	chr18:58,996,418-59,213,332	+
GAATTTGATCGCTTCTCATTTTATCTTGTTTAGCAGTTCCTACTTACTGGCAGTGGGTGGAGTGTTTCTTGCACAGGTCATCTGTGACTTGGTACTGTGAAGAGGTGTGCAAAGTAATAACATACTAACGGACCACCAAGGGTGGCTACCACATAGACCACCCAGAAGGGAGGCACAATGGAAGATGGAATGGGTCCTAAATGAGAGTTCTCATGACCATCATTGCCCCAGTCACATGTCTTAAATTCCTCGAGATACTGCAGTAATTCATAAAGTATAATCTCCATGAGACTTCCAGG	100.0%	X	-	16470485..16470730	Intron Ndph	chrX:16,462,648-16,488,890	-
CAACAACCAAATGAAGGCTCACAACCATCTGTACAGCTACAATGTACTAATATACATAAAATAAATAAATAACCTTTTGTGTGTGTGTGGTTTTTCGAGACAGGGTTTCTCTGTATAGCCCTGGCTGTCCTGGAACTCACTCTGTAGCCCAGGCTGGCCTCGAACTCAGAAATCCACCTTCCTCTGCCTCCCAAGTGCTGGAATTAAGGTTACAAGTGAAATCAGGGCTGATAATCAGCTGCTGTGAAAATACGGAGATTTCCCAATCTGGACCCATGTGAATCCCAGGGTCCTTAGACAGCATCCAAGGCAGAATGATTAATGGGAGGTGGTGACCCTCGGAGTTTGGGGATGGAT	100.0%	11	+	3095140..3095346	Sfi1	chr11:3,031,853-3,093,466	-
CACCTGTCTCTGGGAACGTGGCTCACTGTTCCATCCCTTGTAGAGTTTTCTACTGGGTCTTCATAGCAAGCCTCCATCAACCAAAACAGGCTGCCCACAGGACCCCACTGAAGGATACAGACTAACCCACAGACCCTTGCATGCCAGACAGTTTCCAGCTAGGCAAACCCTGCTAGATATATAGATGCCTCCGACTGTGTGGGATCTAACCACAATTCCTCGAGATACTGCAGTAATTCATAAAGTATAATCTCCATGAGACTTCCAGGACAAATATTTTCTCCTTAAAGCGC	100.0%	8	+	120539859..120540075	Cdh13	chr8:120,807,655-121,281,558	+
AGAATTGCAGCCCCTGATGGACCATGACCCCCTTCAAATCTAAGTCCTCCTACAGGCTGACCTCGAGGATTATCAAATCTAAGACTGCCCACAGGCTGTCCATGAGGTCCTTCAAACCTGAGACCACCCACAGGCTGACCACGATGTCCTTCAAACCTGAGACCACCCACGGGCTGACCCCCTGGTCCTTCAAATCGTAAACCACCTGTAGATCCCTCAAACCTCAAACTAGGTGAACCTTCAAATCGAAAACCACCTCCTCCTCCTTGACCAATTCCTCGAGATACTGCAGTAATTCATAAAGTATAATCTCCATGAGACTTCCAG	99.7%	7	+	99806685..99806958	Exon Pcf11	chr7:99,792,765-99,810,586	-
TTTTCATCTGTAACCTCTTCAGTAGTGGGATTACAGGAATGTGCCACCCTGACTTGGTTGCTACTTTAACTTATTCC	100.0%	14	-	57275276..57275352	Intron Parp4	chr14:57194456-57278635	+
TTATACCAGGCCAGTCCCCATCCGGTGCCAGGCCCCATGCACAGCGTCACTTCTGGGAGGTCCTCACTTAGCATGAGCTCATCAAAGTAGGTGGCCCTGAATATTGCCTGTAGGAGTTTCCCCTAGCTTGAGACACGCCCTGTTTCCCTCAGTCCTTCAGACTCCTCTCCCTCACTTCCTCTTTTCTTCTCCATCTCAGACTCTTTCTTTGCCCCTCCAAGTCCCTTCTTCATCACCCCCTGGCACAGACTCACGGAT	100.0%	10	-	22026304..22026561	Intron Raet1a	chr10:21,878,415-22,093,945	+
AGAGCCATCCTGCCTTTACCCACTTCTCAGTGGGTGGTCCTGAGACACAAAGCAGCCAAGGCATGCGCCTCCACTGATCTATTCATTAGGAATGACCTCCCAGTGAGACCATGTATCCCCCACACTGATCTCCTCATTAGGAATTCCTCGAGATACTGCAGTAATTCATAAAGTATAATCTCCATGAGACTTCCAGGACAAATATTTTCTTCTTAAAGCG	100.0%	15	-	90908521..90908665	Kif21a	chr15:90,764,814-90,880,242	-
CCAAATGAAGGCTCACAACCATCTGTACAGCTACAATGTACTAATATACATAAAATAAATAAATAACCTTTTGTGTGTGTGTGGTTTTTCGAGACAGGGTTTCTCTGTATAGCCCTGGCTGTCCTGGAACTCACTCTGTAGCCCAGGCTGGCCTCGAACTCAGAAATCCACCTTCCTCTGCCTCCCAAGTGCTGGAATTAAGGTTACAAGTGAAATCAGGGCTGATAATCAGCTGCTGTGAAAATACGGAGATTTCCCAATCTGGACCCATGTGAATCCCAGGGTCCTTAGACAGC	100.0%	11	+	3095146..3095346	Sfi1	chr11:3,031,853-3,093,466	-
TTTATACCAGGCCAGTCCCCATCCGGTGCCAGGCCCCATGCACAGCGTCACTTCTGGGAGGTCCTCACTTAGCATGAGCTCATCAAAGTAGGTGGCCCTGAATATTGCCTGTAGGAG	100.0%	10	-	22026446..22026562	Intron Raet1a	chr10:21,878,415-22,093,945	+
ACATCTCAGCTGAGACGACACGTATGGCAAAGAGATTCAGGGAGTGGGTGGTCTCCTAGGATAGCAAACAGCGACAGAAAAGGCTCTGAATCTTTCAGGAACCAAAAGAGGACCTGTGCAGATACAGAGGGAAATGACCACACATGGNAGCTGCAGTGACGGCCACAAGAAAAGGCATGACATATTTGAAGGAAATTCCTCGAGATACTGCAGTAATTCATAAAGTATAATCTCCATGAGACTTCCAGGACAA	98.5%	12	-	8983318..8983513	Wdr35	chr12:8,980,698-8,998,483	+
CTGATGGACCATGACCCCCTTCAAATCTAAGTCCTCCTACAGGCTGACCTCGAGGATTATCAAATCTAAGACTGCCCACAGGCTGTCCATGAGGTCCTTCAAACCTGAGACCACCCACAGGCTGACCACGATGTCCTTCAAACCTGAGAC	99.4%	7	+	99806696..99806845	Exon Pcf11	chr7:99,792,765-99,810,586	-
CTCTGTGGTGTCAGGCACCTGTCTCTGGGAACGTGGCTCACTGTTCCATCCCTTGTAGAGTTTTCTACTGGGTCTTCATAGCAAGCCTCCATCAACCAAAACAGGCTGCCCACAGGACCCCACTGAAGGATACAGACTAACCCACAGACCCTTGCATGCCAGACAGTTTCCAGCTAGGCAAACCCTGCTAGATATATAGATGCCTCCGACTGTGTGGGATCTAACCACAATTCCTCGAGATACTGCAGTAATTCATAAAGTATAATCTCCATGAGACTTCCAG	100.0%	8	+	120539844..120540075
GAATTTCAAGCCTCGTCTCTCAGGCCTCCTGAGTAGCTGGAGTTACAGGCACAATATAGTTCTTATTTCTCTTCATCTTCTTTTATCTGACTCTAGCAATAACAACTGGATTGTCATTTTAGTGAAAAGCAAGAGAAAGCGTGACTGCCTCATGATAGAGCTCATAGGGAAGTGATTGCCTGAGTCACTGGACCACCCAGTGTGTTATCCTCATACTGTCATGTGACATTAACAGCCACCCCTTCAAAATTCCTCGAGATACTGCAGTAATTCATAAAGTATAATCTCCATGAGACTTCCAGGACAAATATTTTCT	100.0%	19	-	9150142..9150393	intron Ahnak	chr19:9,063,774-9,151,409	+
AGTGGAGTCCTCGGCCAGTTATATATACATCAACCCCTGTACCAGCTAAGGCTGGGGGACCACCCAGGAAGAGGTGAGTAGGAAGAATATGAAAACTAGAGGCTGAGGGGGACTGAAGCAAAACAGTGTCTTCTGGATAAGACAGGACCAATGCATTCATAACAACCATGAGAGTCTGCACAAAACGTACATAAAGACAAGCTAATCAACATTACAAATGAAGTGGAGAGGGGATCACAAGTCCCCATCCTTAGCACAAGAGCTAT	100.0%	X	-	21762529..21762794
GAATTGCAGCCCCTGATGGACCATGACCCCCTTCAAATCTAAGTCCTCCTACAGGCTGACCTCGAGGATTATCAAATCTAAGACTGCCCACAGGCTGTCCATGAGGTCCTTCAAACCTGAGACCACCCACAGGCTGACCACGATGTCCTTCAAACCTGAGACCACCCACGGGCTGACCCCCTGGTCCTTCAAATCGTAAACCACCTGTAGATCCCTCAAACCTCAAACTAGGTGAACCTTCAAATCGAAAACCACCTCCTCCTCCTTGACCAATTCCTCGAGATACTGCAGTAATTCATAAAGTATAATCTCCATGAGACTTCCAGGAC	99.7%	7	+	99806685..99806958	Exon Pcf11	chr7:99,792,765-99,810,586	-
AAAGAAATAACATCTCAGCTGAGACGACACGTATGGCAAAGAGATTCAGGGAGTGGGTGGTCTCCTAGGATAGCAAACAGCGACAGAAAAGGCTCTGAATCTTTCAGGAACCAAAAGAGGACCTGTGCAGATACAGAGGGAAATGACCACACATGGAGCTGCAGTGACGGCCACAAGAAAAGGCATGACATATTTGAAGGAAATTCCTCGAGATACTGCAGTAATTCATAAAGTATAATCTCCATGAGACTTCCAGGACA	100.0%	12	-	8983318..8983522	Wdr35	chr12:8,980,698-8,998,483
AGGCCAGTCCCCATCCGGTGCCAGGCCCCATGCACAGCGTCACTTCTGGGAGGTCCTCACTTAGCATGAGCTCATCAAAGTAGGTGGCCCTGAATATTGCCTGTAGGAGTTTCCCCTAGCTTGAGACACGCCCTG	100.0%	10	-	22026420..22026554	Intron Raet1a	chr10:21,878,415-22,093,945	+
GATGGACCATGACCCCCTTCAAATCTAAGTCCTCCTACAGGCTGACCTCGAGGATTATCAAATCTAAGACTGCCCACAGGCTGTCCATGAGGTCCTTCAAACCTGAGACCACCCACAGGCTGACCACGATGTCCTTCAAACCTGAGACCACCCACGGGCTGACCCCCTGGTCCTTCAAATCGTAAACCACCTGTAGATCCCTCAAACCTCAAACTAGGTGAACCTTCAAATCG	99.6%	7	+	99806698..99806930	Exon Pcf11	chr7:99,792,765-99,810,586	-
AGCAGGCTGAGCCAGACCTTGACTTTGCTGCCACTAAGGAGATTACCTAGGGTGGAGCCTTCCTCCCAAGATTACTCTATTGTTCAGTCACTGTAGCTGTTCCTCTTCCAGATACTGCTACCTGCTGAGAGGCCCCCCTGAACTATTCCGGAGACTAAGCCCTATCCTGCAGACCATCTCCTGCAGCTGGTTCCAGGCTCCAAGAATGAATTCCTCGAGATACTGCAGTAATTCATAAAGTATAATCTCCATGAGACTTCCAGGACAAAT	98.6%	13	-	66196427..66196638
AATTTATACCAGGCCAGTCCCCATCCGGTGCCAGGCCCCATGCACAGCGTCACTTCTGGGAGGTCCTCACTTAGCATGAGCTCATCAAAGTAGGTGGCCCTGAATATTGCCTGTAGGAGTTTCCCCTAGCTTGAGACACGC	100.0%	10	-	22026424..22026564	Intron Raet1a	chr10:21,878,415-22,093,945	+
CTAAAGGTTAAGATGGAAGGGCTAGGGAGATGGCTCAGCAGTTAAAACTTCACAAGTGCAACCAGAAATTCTTTCTTGCATGAGGTGCTTTGCTTGTAGGATGATATGAATGACTGACCCCATGCAGCAAAGGCCAGGCTTCAGACATGCATACACATTTT	100.0%	8	+	85235114..85235208
ACCACCTGGGAGTGGCTAGCAGTGAGCACCCTGTCCTCTCCCTGGGGAGGACCACCTGGGAGTGGCCAGCAGTGAGCACCCTGTCCTCTCCCTGGGGAGGACCACCTGGGAGTGGCCAGCAGTGAGCACCCTGTCCTCTCCCTGGGGAGGATAACCTGGGAGTGGCCAGCAGTGAGCACCCTGTCCTCTCCCTGGGGAGGACCACCTG	100.0%	1	+	191346032..191346239	Kcnk2	chr1:191,031,812-191,166,967	-
TTTACCGTCTCCAAACATTTACCTCAGCATCCAGTCCAGGGAGAACCCAACCTTAGGCAACAGAGGTGCTGAGGTGAAGGTGAGAGGGTTGCAGTCAGACCAGTGGCAAGGACTACCATCTTATCCTTGTGTAAAGTGGCTTGAGGGCACTAGAGCTGGTCCTTACAGAGACCACTGAGGCAGCAGTCAGATGAGGCT	100.0%	2	-	124859927..124860124	Slc24a5	chr2:124,893,863-124,914,413	+
TGAACCATATCTCAGGATGGCACGAAAAAGGTGTTGCCACTGAAGAGAAGTCAGACACGGTGGTCCCAGCTCCAGGTGGTCCCAGCTCCGGTGGTCCCAGCTCCGGTGGTCCCAGCTCCGGTGGTCCCAGCTCCGGTGGTCCCAGCTCCAGGAGGGCTGACATAGAACAAGTGTCATGTGTTTCAGTCCAATTCCTCGAGATACTGCAGTAATTCATAAAGTATAATCTCCA	100.0%	2	-	90759823..90760015	Ptpmt1	chr2:90,750,870-90,757,753	-
AAGCTTCTTGGTGCCTATGCACTTGAACTTATTAAGCCCCACAGACTCCTTGAATGAGGTATAAATATCATTGTGTCCCTCAGGCAATAAAAGGAGCTATGGCCACAGAGAGTGCTACCTCTGGGCTCCAGAGTTACCCACCAGCTTAG	100.0%	13	-	98550785 98550933
GAATTTCCTAAGTCCTGGAACCAAGATGGCGCCCGCTGCTCCTGAGGCTGAGGCAGCCTTCTGAGCGTAAATGTACTTTTTTATTATGCTATGATTAGATATGGCCATGGTTAATAGGTAGTGGCACTTTTAGGCATTGTAGCCTTGTTGGAATAGGTGTGTCACTGTGAGCTTAGGTTTAATACCCTCATCCTAGCTGCCTGAAAGTGAGTCTTCGGCTAACTGCATTCAGAACAAGATGTAGAACTCTCAGCTCCTCCAGCCCCATTTCTGCTTGGACACTGCCATTCTCCTGCCTTGATGATAATGGACTGAACTCCTGAACTATGAGCCAGCCCCAATTCCTCGAGATACTGCAGTAATTCATAAAGTATAATCTCCATGAGACTTCCAGGACA	99.5%	12	-	89466428 89466769
